# Supplementary material for: Characteristic of the Ascorbate Oxidase Gene Family in Beta vulgaris and Analysis of the Role of AAO in Response to Salinity and Drought in Beet
Source: Int J Mol Sci. 2022 Oct 23;23(21):12773. doi: 10.3390/ijms232112773 (PMC9654295; doi:10.3390/ijms232112773)
Supplement: Supplementary file 1 [file ijms-23-12773-s001.zip]

Archive with 1 entries (1 files):
- ijms-1929197-supplementary.pdf
